# Supplementary material for: Trophic facilitation in forest restoration: Can Nothofagus trees use ectomycorrhizal fungi of the pioneer shrub Leptospermum?
Source: Ecol Evol. 2024 May 26;14(5):e11442. doi: 10.1002/ece3.11442 (PMC11128459; doi:10.1002/ece3.11442)
Supplement: Supplementary file 1 — Data S1. [file ECE3-14-e11442-s001.xlsx]

## Sheet: READ ME
Data for Strawsine et al 2024 "Trophic facilitation in forest restoration: can Nothofagus trees use ectomycorrhizal fungi of the pioneer shrub Leptospermum?"
ASV table tab	The ectomycorrhizal fungal ASVs detected by the hyphal ingrowth bags buried in 48 pots.
Columns:
Replicate	Pot replicate number
Soil mixture	Soil mixture treatment: N = Nothofagus inoculated soil, L = Leptospermum inoculated soil, NL = dual inoculated soil, C = control
Species combination	Host species combinations: N_monoculture = two Nothofagus seedlings, L_monoculture = two Leptospermum seedlings, Mixed = one of each
ASV.richness	The number of ASVs detected in the sample
Pallet	The pallet (block) that the pot was placed on (8 pallets in total with each treatment combination occupying two pallets)
asv_	Occurrence of each ASV. Values are the proportion of reads in the sample belonging to the ASV
ASV identities tab	The taxonomic identities assigned to each ASV from the UNITE database
Colonization and biomass tab	Ectomycorrhizal colonization and seedling biomass data for the 64 seedlings randomly selected for measurement
Columns:
ID	Seedling ID
Soil.mixture	Soil mixture treatment: N = Nothofagus inoculated soil, L = Leptospermum inoculated soil, NL = dual inoculated soil, C = control
Species.combination	Host species combinations: N_monoculture = two Nothofagus seedlings, L_monoculture = two Leptospermum seedlings, Mixed = one of each
Species	Species of the seedling: N = Nothofagus and L = Leptospermum
Pallet	The pallet (block) that the pot was placed on (8 pallets in total with each treatment combination occupying two pallets)
Colonization.percent	Percentage of root tips colonized with ectomycorrhizal fungi
Biomass	Dry seedling mass (g)
ASV.richness	The mean ASV richness from the relevant soil mixture x species combination x pallet replicates. ASV richness was only measured in a subset of pots, so seedlings were assigned the mean value for the samples from the same pallet and treatment combination for which they were subjected to
Survival tab	Rows represents the soil mixture x species combination x pallet combinations, with the "Count.alive" and "Count.dead" columns showing the number of seedlings alive and dead in that combination.
Columns:
Soil.mixture	Soil mixture treatment: N = Nothofagus inoculated soil, L = Leptospermum inoculated soil, NL = dual inoculated soil, C = control
Species.combination	Host species combinations: N_monoculture = two Nothofagus seedlings, L_monoculture = two Leptospermum seedlings, Mixed = one of each
Species	Species of the seedling: N = Nothofagus and L = Leptospermum
Pallet	The pallet (block) that the pot was placed on (8 pallets in total with each treatment combination occupying two pallets)
Count.alive	The number of alive seedlings
Count.dead	the number of dead seedlings
ECM.colonization	The mean ectomycorrhizal colonization percentage from the relevant soil mixture x species combination x pallet replicates. As with ASV richness, colonization was only measured for a subset of seedlings, so seedlings were assigned the mean value for the samples from the same pallet and treatment combination for which they were subjected to
Biomass	The mean dry seedling mass (g) from the relevant soil mixture x species combination x pallet replicates
ASV.richness	The mean ASV richness from the relevant soil mixture x species combination x pallet replicates

## Sheet: ASV table
Replicate	Soil.mixture	Species.combination	Pallet	ASV.richness	asv_5913	asv_77	asv_4185	asv_5	asv_1407	asv_186	asv_2164	asv_2421	asv_5045	asv_5510	asv_1088	asv_1129	asv_1243	asv_1288	asv_1323	asv_1390	asv_1415	asv_1631	asv_1969	asv_201	asv_2110	asv_2134	asv_2193	asv_2236	asv_2357	asv_26	asv_2723	asv_2826	asv_2846	asv_2935	asv_3429	asv_3451	asv_3514	asv_3532	asv_3689	asv_3800	asv_3943	asv_396	asv_4	asv_43	asv_4336	asv_4395	asv_4633	asv_4653	asv_4667
P1	C	N_monoculture	7	4	0	0	0	0	0	0	0	0	0	0	0	0	0	0	0	0	0	0	0	0	0	0	0	0	0	0	0	0	0	0	0	0	0	0	0	0	0	0	0	0	0	0	0	0	0
P2	C	N_monoculture	4	3	0	0	0	0	0	0	0	0	0	0	0	0	0	0	0	0	0	0	0	0	0	0	0	0	0	0	0	0	0	0	0	0	0	0	0	0	0	0	0	0	0	0	0	0	0
P3	C	N_monoculture	7	0	0	0	0	0	0	0	0	0	0	0	0	0	0	0	0	0	0	0	0	0	0	0	0	0	0	0	0	0	0	0	0	0	0	0	0	0	0	0	0	0	0	0	0	0	0
P4	C	N_monoculture	7	3	0	0	0	0	0	0	0	0	0	0	0	0	0	0	0	0	0	0	0	0	0	0	0	0	0	0	0	0	0	0	0	0	0	0	0	0	0	0	0	0	0	0	0	0	0
P5	C	Mixed	7	8	0	0	0	0	0	0	0	0	0	0	0	0.00319517	0	0	0	0	0	0	0	0	0	0	0	0	0	0	0	0	0	0	0	0	0	0	0	0	0	0	0	0	0	0	0	0	0
P6	C	Mixed	4	4	0	0	0	0	0	0	0	0	0	0	0	0	0	0	0	0	0	0	0	0	0.000395883	0	0	0	0	0	0	0	0	0	0	0	0	0	0	0	0	0	0	0	0	0	0	0	0
P7	C	Mixed	7	3	0	0	0	0	0	0	0	0	0	0	0	0	0	0	0	0	0	0	0	0	0	0	0	0	0	0	0	0	0	0	0	0	0	0	0	0	0	0	0	0	0	0	0	0	0
P8	C	Mixed	4	4	0	0	0.000512483	0	0	0	0	0	0	0	0	0	0	0	0	0	0	0	0	0	0	0	0	0	0	0	0	0	0	0	0	0	0	0	0	0	0	0	0	0	0	0	0	0	0
P9	C	L_monoculture	7	3	0	0	0	0	0	0	0	0	0	0	0	0	0	0	0	0	0	0	0	0	0	0	0	0	0	0	0	0	0	0	0	0	0	0	0	0	0	0	0	0	0	0	0	0	0
P10	C	L_monoculture	4	2	0	0	0	0	0	0	0	0	0	0	0	0	0	0	0	0	0	0	0	0	0	0	0	0	0	0	0	0	0	0	0	0	0	0	0	0	0	0	0	0	0	0	0	0	0
P11	C	L_monoculture	7	11	0	0	0	0	0	0.00709516	0	0.00166945	0	0	0	0	0.000730384	0	0	0	0.00156511	0	0	0.00396494	0	0.000521703	0	0	0	0	0	0	0	0	0.000730384	0	0	0	0	0	0	0	0	0.00166945	0	0	0	0	0
P12	C	L_monoculture	7	3	0	0.000117592	0	0	0	0	0	0	0	0	0	0	0	0	0	0	0	0	0	0	0	0	0	0	0	0	0	0	0	0	0	0	0	0	0	0	0	0	0	0	0	0	0	0	0
P13	L	N_monoculture	5	6	0	0	0	0	0	0.00444972	0	0	0	0	0.0185405	0	0.00074162	0	0	0	0	0	0	0.00237318	0	0	0	0	0	0	0	0	0.00222486	0	0	0	0	0	0	0	0	0	0	0	0	0	0	0	0
P14	L	N_monoculture	5	5	0	0	0	0	0	0	0	0	0	0	0	0	0	0	0	0	0	0	0	0	0	0	0	0	0	0	0	0	0	0	0	0	0	0	0	0	0	0	0	0	0	0	0	0	0
P15	L	N_monoculture	5	2	0	0	0	0	0	0.00150841	0	0	0	0	0	0	0	0	0	0	0	0	0	0	0	0	0	0	0	0	0	0	0	0	0	0	0	0	0	0	0	0	0	0	0	0	0	0	0
P16	L	N_monoculture	5	5	0	0	0	0.000626763	0	0.0450016	0	0	0	0	0	0	0	0	0	0	0	0	0	0	0	0	0	0	0	0	0	0	0	0	0	0	0	0	0	0	0	0	0	0	0	0	0	0	0
P17	L	Mixed	1	5	0	0	0	0	0	0.00250606	0	0.000918887	0	0	0	0	0	0	0	0	0.00158717	0	0	0.000751817	0	0	0	0	0	0	0	0	0	0	0	0	0	0	0	0	0	0	0	0	0	0	0	0	0
P18	L	Mixed	5	5	0	0	0	0.00105399	0	0	0	0	0	0	0	0	0	0	0	0	0	0	0	0.00187376	0	0	0	0	0	0	0	0	0	0	0	0	0	0.00128821	0	0	0	0	0	0	0	0	0	0	0
P19	L	Mixed	5	6	0.000158336	0	0	0	0	0.000158336	0	0	0	0	0	0	0	0	0	0	0	0	0	0.000158336	0	0	0	0	0	0.000211115	0	0	0	0	0	0	0	0	0	0	0	0	0	0	0	0	0	0	0
P20	L	Mixed	1	4	0	0	0	0	0	0	0	0	0	0	0	0	0	0	0	0	0	0.000394544	0	0.000338181	0	0	0	0	0	0	0	0	0	0	0	0	0	0	0	0	0	0	0	0	0	0	0	0	0
P21	L	L_monoculture	1	3	0	0	0	0	0	0	0	0	0	0	0	0	0	0	0	0	0	0	0	0.000152664	0	0	0	0	0	0	0	0	0	0	0	0	0	0	0	0	0	0	0	0	0	0	0	0	0
P22	L	L_monoculture	1	8	0	0	0	0	0	0.00219835	0	0	0	0	0	0	0	0	0	0	0	0.00018843	0	0.000376861	0	0	0	0	0	0	0	0.0012562	0	0	0	0	0	0	0	0	0	0	0.000628101	0	0	0	0	0	0
P23	L	L_monoculture	1	10	0	0	0	0	0	0.00362823	0	0	0	0	0	0	0	0	0	0	0	0	0	0.000665175	0	0	0	0	0	0	0	0	0	0	0	0	0	0	0	0	0	0	0.000302352	0	0	0	0	0	0.000302352
P24	L	L_monoculture	1	17	0	0.000359971	0	0	0	0.000977065	0	0	0	0	0	0	0	0	0	0.000411396	0.00118276	0.00128561	0	0.000977065	0	0	0	0.00046282	0	0	0	0	0.000205698	0	0.000257122	0	0	0	0	0	0	0	0	0	0	0	0	0	0
P25	N	N_monoculture	8	4	0	0	0	0	0	0	0	0	0	0	0	0	0	0	0.000912944	0	0	0	0	0	0	0	0	0	0	0	0	0	0	0	0	0	0	0	0	0	0	0	0	0	0	0	0	0	0
P26	N	N_monoculture	3	3	0	0	0	0	0	0	0	0	0	0	0	0	0	0	0	0	0	0	0	0	0	0	0	0	0	0	0	0	0	0	0	0	0	0	0	0	0	0	0	0.000267857	0	0	0	0	0
P27	N	N_monoculture	8	8	0	0	0	0	0.000405318	0	0	0	0	0	0	0	0	0	0	0	0	0	0	0	0	0.000891699	0.0026751	0	0	0.000729572	0	0	0	0	0	0	0	0	0	0	0	0	0	0	0	0	0	0	0
P28	N	N_monoculture	3	4	0	0	0	0	0	0	0	0	0	0	0	0	0	0	0	0	0	0	0	0	0	0	0	0	0	0.000729874	0	0	0	0	0	0	0	0	0	0	0	0	0	0	0	0	0	0	0
P29	N	Mixed	8	12	0	0.000222829	0	0	0	0	0.00189405	0	0	0	0	0	0	0	0.00295248	0	0	0	0	0	0	0	0	0	0	0	0	0	0	0	0	0	0.000612779	0	0	0	0	0.00161551	0.000167122	0	0	0.000334243	0	0	0
P30	N	Mixed	3	6	0	0	0	0	0	0	0	0	0	0	0	0	0	0	0	0	0	0	0	0	0	0	0	0	0	0	0	0	0	0	0	0	0	0	0	0	0	0.000204607	0	0	0	0	0	0.000146148	0
P31	N	Mixed	3	7	0	0	0	0.000176887	0	0	0	0	0	0.000176887	0	0	0	0	0	0	0	0	0	0	0	0.000766509	0	0	0	0	0	0	0	0	0	0	0	0	0	0	0	0	0	0	0	0	0	0	0
P32	N	Mixed	3	7	0	0	0	0	0.000441657	0	0	0	0	0	0	0	0	0	0	0	0	0	0	0.000264994	0	0	0	0	0	0	0	0	0	0	0	0	0	0	0	0.000883314	0	0	0	0	0	0	0	0	0
P33	N	L_monoculture	8	6	0	0	0	0	0.000976372	0	0	0	0	0	0	0	0	0	0	0	0	0	0	0	0	0	0	0	0	0	0	0	0	0	0	0	0	0	0	0	0	0	0	0	0	0	0	0	0
P34	N	L_monoculture	8	7	0	0	0	0.00097688	0.00073266	0	0	0	0	0	0	0	0	0	0.00162813	0	0	0	0	0	0	0	0	0.000651254	0	0	0	0	0	0	0	0	0	0	0	0	0	0.00113969	0	0	0	0	0	0	0
P35	N	L_monoculture	3	7	0	0	0	0	0	0	0	0	0	0	0	0	0	0	0	0	0	0	0.000295998	0	0	0	0	0	0	0	0	0	0	0	0	0	0	0	0	0	0	0	0	0	0.000414397	0	0	0	0
P36	N	L_monoculture	8	4	0	0	0	0	0	0	0	0	0	0	0	0.0020246	0	0	0	0	0	0	0	0	0	0	0	0	0	0	0	0	0	0	0	0	0	0	0	0	0	0	0	0	0	0	0.00044991	0	0
P37	NL	N_monoculture	2	3	0	0	0	0	0	0.000257414	0	0	0	0	0	0	0	0	0	0	0	0.000102965	0	0	0	0	0	0	0	0	0	0	0	0	0	0	0	0	0	0	0	0	0	0	0	0	0	0	0
P38	NL	N_monoculture	6	12	0	0	0	0.00160799	0	0.00346987	0	0	0	0	0	0	0	0	0	0.00143873	0	0.00160799	0	0.00101557	0.00152336	0	0	0	0	0	0	0	0	0.00152336	0	0	0	0	0	0	0	0	0	0	0	0	0	0	0
P39	NL	N_monoculture	2	8	0	0	0	0	0.000469263	0.00156421	0	0	0	0	0	0	0	0.000104281	0	0	0	0	0	0	0	0	0	0	0	0	0	0	0	0	0	0	0	0	0	0	0	0	0	0	0	0	0	0	0
P40	NL	N_monoculture	6	2	0	0	0	0	0	0	0	0	0	0	0	0	0	0	0	0	0	0.000613215	0	0	0	0	0	0	0	0	0	0	0	0	0	0	0	0	0	0	0	0	0	0	0	0	0	0	0
P41	NL	Mixed	6	11	0	0.000391696	0	0.00016787	0.000391696	0.00290974	0	0	0	0	0	0	0	0	0	0	0	0	0	0.00016787	0	0	0	0	0	0	0	0	0	0	0	0	0	0	0	0	0	0	0	0	0	0	0	0	0
P42	NL	Mixed	6	2	0	0	0	0	0	0	0	0	0	0	0	0	0	0	0	0	0	0	0	0	0	0	0	0	0	0	0	0	0	0	0	0	0	0	0	0	0.00107219	0	0	0	0	0	0	0	0
P43	NL	Mixed	6	10	0	0.00188501	0	0.00339303	0	0.00848256	0	0	0	0	0	0	0.00131951	0	0	0	0	0	0	0	0	0	0	0.00131951	0	0	0	0	0	0	0	0	0	0	0	0	0	0	0	0	0	0	0	0	0
P44	NL	Mixed	2	11	0	0	0	0	0	0	0	0	0	0	0	0	0.000562074	0	0	0	0	0	0	0	0	0	0	0	0	0	0	0	0	0	0	0.000843111	0	0	0	0	0	0	0	0	0	0	0	0	0
P45	NL	L_monoculture	6	7	0	0	0	0	0	0.0028976	0	0	0	0	0	0	0	0.000929419	0	0	0.00109343	0	0	0	0	0	0	0	0	0	0.000874747	0	0	0	0	0	0	0	0	0	0	0	0	0	0	0	0	0	0
P46	NL	L_monoculture	6	5	0	0	0	0	0	0.0235153	0	0	0	0	0	0	0.00134171	0	0	0	0	0	0	0.00120048	0	0	0	0	0	0	0	0	0	0	0	0	0	0	0	0	0	0	0	0	0	0	0	0	0
P47	NL	L_monoculture	6	10	0	0	0	0	0.00022405	0.00176039	0	0	0	0	0	0	0	0	0	0	0	0	0	0.000416093	0	0.000192043	0	0	0.000864194	0	0.000160036	0	0	0	0	0	0	0	0	0	0	0	0	0	0	0	0	0	0
P48	NL	L_monoculture	6	12	0	0	0	0	0.000620155	0.00651163	0	0	0.000310078	0	0	0	0	0	0	0	0	0	0	0.0020155	0.000930233	0	0	0.000620155	0	0	0	0	0	0	0	0	0	0	0.000775194	0	0	0	0	0	0	0	0	0	0
[truncated: 55 more columns]

## Sheet: ASV identities
ASV_ID	Kingdom	Phylum	Class	Order	Family	Genus	Species
asv_5913	k__Fungi	p__Basidiomycota	c__Agaricomycetes	o__Agaricales	f__Amanitaceae	g__Amanita	s__muscaria
asv_77	k__Fungi	p__Basidiomycota	c__Agaricomycetes	o__Agaricales	f__Amanitaceae	g__Amanita	s__muscaria
asv_4185	k__Fungi	p__Basidiomycota	c__Agaricomycetes	o__Atheliales	f__Atheliaceae	g__Amphinema	s__byssoides
asv_5	k__Fungi	p__Ascomycota	c__Dothideomycetes	o__Mytilinidales	f__Gloniaceae	g__Cenococcum	NA
asv_1407	k__Fungi	p__Basidiomycota	c__Agaricomycetes	o__Cantharellales	f__Clavulinaceae	g__Clavulina	NA
asv_186	k__Fungi	p__Basidiomycota	c__Agaricomycetes	o__Cantharellales	f__Clavulinaceae	g__Clavulina	NA
asv_2164	k__Fungi	p__Basidiomycota	c__Agaricomycetes	o__Cantharellales	f__Clavulinaceae	g__Clavulina	NA
asv_2421	k__Fungi	p__Basidiomycota	c__Agaricomycetes	o__Cantharellales	f__Clavulinaceae	g__Clavulina	s__subrugosa
asv_5045	k__Fungi	p__Basidiomycota	c__Agaricomycetes	o__Cantharellales	f__Clavulinaceae	g__Clavulina	NA
asv_5510	k__Fungi	p__Basidiomycota	c__Agaricomycetes	o__Cantharellales	f__Clavulinaceae	g__Clavulina	NA
asv_1088	k__Fungi	p__Basidiomycota	c__Agaricomycetes	o__Agaricales	f__Cortinariaceae	g__Cortinarius	NA
asv_1129	k__Fungi	p__Basidiomycota	c__Agaricomycetes	o__Agaricales	f__Cortinariaceae	g__Cortinarius	s__var._leontis
asv_1243	k__Fungi	p__Basidiomycota	c__Agaricomycetes	o__Agaricales	f__Cortinariaceae	g__Cortinarius	NA
asv_1288	k__Fungi	p__Basidiomycota	c__Agaricomycetes	o__Agaricales	f__Cortinariaceae	g__Cortinarius	NA
asv_1323	k__Fungi	p__Basidiomycota	c__Agaricomycetes	o__Agaricales	f__Cortinariaceae	g__Cortinarius	NA
asv_1390	k__Fungi	p__Basidiomycota	c__Agaricomycetes	o__Agaricales	f__Cortinariaceae	g__Cortinarius	NA
asv_1415	k__Fungi	p__Basidiomycota	c__Agaricomycetes	o__Agaricales	f__Cortinariaceae	g__Cortinarius	s__pholiotellus
asv_1631	k__Fungi	p__Basidiomycota	c__Agaricomycetes	o__Agaricales	f__Cortinariaceae	g__Cortinarius	s__paraxanthus
asv_1969	k__Fungi	p__Basidiomycota	c__Agaricomycetes	o__Agaricales	f__Cortinariaceae	g__Cortinarius	NA
asv_201	k__Fungi	p__Basidiomycota	c__Agaricomycetes	o__Agaricales	f__Cortinariaceae	g__Cortinarius	NA
asv_2110	k__Fungi	p__Basidiomycota	c__Agaricomycetes	o__Agaricales	f__Cortinariaceae	g__Cortinarius	s__waiporianus
asv_2134	k__Fungi	p__Basidiomycota	c__Agaricomycetes	o__Agaricales	f__Cortinariaceae	g__Cortinarius	NA
asv_2193	k__Fungi	p__Basidiomycota	c__Agaricomycetes	o__Agaricales	f__Cortinariaceae	g__Cortinarius	NA
asv_2236	k__Fungi	p__Basidiomycota	c__Agaricomycetes	o__Agaricales	f__Cortinariaceae	g__Cortinarius	NA
asv_2357	k__Fungi	p__Basidiomycota	c__Agaricomycetes	o__Agaricales	f__Cortinariaceae	g__Cortinarius	s__alboroseus
asv_26	k__Fungi	p__Basidiomycota	c__Agaricomycetes	o__Agaricales	f__Cortinariaceae	g__Cortinarius	s__anisodorus
asv_2723	k__Fungi	p__Basidiomycota	c__Agaricomycetes	o__Agaricales	f__Cortinariaceae	g__Cortinarius	NA
asv_2826	k__Fungi	p__Basidiomycota	c__Agaricomycetes	o__Agaricales	f__Cortinariaceae	g__Cortinarius	NA
asv_2846	k__Fungi	p__Basidiomycota	c__Agaricomycetes	o__Agaricales	f__Cortinariaceae	g__Cortinarius	NA
asv_2935	k__Fungi	p__Basidiomycota	c__Agaricomycetes	o__Agaricales	f__Cortinariaceae	g__Cortinarius	s__ophryx
asv_3429	k__Fungi	p__Basidiomycota	c__Agaricomycetes	o__Agaricales	f__Cortinariaceae	g__Cortinarius	s__australis
asv_3451	k__Fungi	p__Basidiomycota	c__Agaricomycetes	o__Agaricales	f__Cortinariaceae	g__Cortinarius	s__eutactus
asv_3514	k__Fungi	p__Basidiomycota	c__Agaricomycetes	o__Agaricales	f__Cortinariaceae	g__Cortinarius	s__waiporianus
asv_3532	k__Fungi	p__Basidiomycota	c__Agaricomycetes	o__Agaricales	f__Cortinariaceae	g__Cortinarius	s__pholiotellus
asv_3689	k__Fungi	p__Basidiomycota	c__Agaricomycetes	o__Agaricales	f__Cortinariaceae	g__Cortinarius	NA
asv_3800	k__Fungi	p__Basidiomycota	c__Agaricomycetes	o__Agaricales	f__Cortinariaceae	g__Cortinarius	NA
asv_3943	k__Fungi	p__Basidiomycota	c__Agaricomycetes	o__Agaricales	f__Cortinariaceae	g__Cortinarius	NA
asv_396	k__Fungi	p__Basidiomycota	c__Agaricomycetes	o__Agaricales	f__Cortinariaceae	g__Cortinarius	NA
asv_4	k__Fungi	p__Basidiomycota	c__Agaricomycetes	o__Agaricales	f__Cortinariaceae	g__Cortinarius	s__vitreopileatus
asv_43	k__Fungi	p__Basidiomycota	c__Agaricomycetes	o__Agaricales	f__Cortinariaceae	g__Cortinarius	NA
asv_4336	k__Fungi	p__Basidiomycota	c__Agaricomycetes	o__Agaricales	f__Cortinariaceae	g__Cortinarius	NA
asv_4395	k__Fungi	p__Basidiomycota	c__Agaricomycetes	o__Agaricales	f__Cortinariaceae	g__Cortinarius	NA
asv_4633	k__Fungi	p__Basidiomycota	c__Agaricomycetes	o__Agaricales	f__Cortinariaceae	g__Cortinarius	s__orixanthus
asv_4653	k__Fungi	p__Basidiomycota	c__Agaricomycetes	o__Agaricales	f__Cortinariaceae	g__Cortinarius	NA
asv_4667	k__Fungi	p__Basidiomycota	c__Agaricomycetes	o__Agaricales	f__Cortinariaceae	g__Cortinarius	s__anauensis
asv_4758	k__Fungi	p__Basidiomycota	c__Agaricomycetes	o__Agaricales	f__Cortinariaceae	g__Cortinarius	NA
asv_4959	k__Fungi	p__Basidiomycota	c__Agaricomycetes	o__Agaricales	f__Cortinariaceae	g__Cortinarius	NA
asv_5411	k__Fungi	p__Basidiomycota	c__Agaricomycetes	o__Agaricales	f__Cortinariaceae	g__Cortinarius	s__var._leontis
asv_5438	k__Fungi	p__Basidiomycota	c__Agaricomycetes	o__Agaricales	f__Cortinariaceae	g__Cortinarius	NA
asv_545	k__Fungi	p__Basidiomycota	c__Agaricomycetes	o__Agaricales	f__Cortinariaceae	g__Cortinarius	NA
asv_5545	k__Fungi	p__Basidiomycota	c__Agaricomycetes	o__Agaricales	f__Cortinariaceae	g__Cortinarius	s__paraxanthus
asv_566	k__Fungi	p__Basidiomycota	c__Agaricomycetes	o__Agaricales	f__Cortinariaceae	g__Cortinarius	NA
asv_843	k__Fungi	p__Basidiomycota	c__Agaricomycetes	o__Agaricales	f__Cortinariaceae	g__Cortinarius	s__indotatus
asv_9	k__Fungi	p__Basidiomycota	c__Agaricomycetes	o__Agaricales	f__Cortinariaceae	g__Cortinarius	s__subcastanellus
asv_996	k__Fungi	p__Basidiomycota	c__Agaricomycetes	o__Agaricales	f__Cortinariaceae	g__Cortinarius	s__laquellus
asv_5690	k__Fungi	p__Basidiomycota	c__Agaricomycetes	o__Agaricales	f__Hymenogastraceae	g__Hebeloma	s__hiemale
asv_1210	k__Fungi	p__Basidiomycota	c__Agaricomycetes	o__Agaricales	f__Inocybaceae	g__Inocybe	s__rufoalba
asv_1459	k__Fungi	p__Basidiomycota	c__Agaricomycetes	o__Agaricales	f__Inocybaceae	g__Inocybe	NA
asv_2503	k__Fungi	p__Basidiomycota	c__Agaricomycetes	o__Agaricales	f__Inocybaceae	g__Inocybe	s__leucotaenia
asv_316	k__Fungi	p__Basidiomycota	c__Agaricomycetes	o__Agaricales	f__Inocybaceae	g__Inocybe	s__leptospermi
asv_3229	k__Fungi	p__Basidiomycota	c__Agaricomycetes	o__Agaricales	f__Inocybaceae	g__Inocybe	s__illudens
asv_5488	k__Fungi	p__Basidiomycota	c__Agaricomycetes	o__Agaricales	f__Inocybaceae	g__Inocybe	s__leucotaenia
asv_5957	k__Fungi	p__Basidiomycota	c__Agaricomycetes	o__Agaricales	f__Inocybaceae	g__Inocybe	NA
asv_6415	k__Fungi	p__Basidiomycota	c__Agaricomycetes	o__Agaricales	f__Inocybaceae	g__Inocybe	s__albovestita
asv_1	k__Fungi	p__Basidiomycota	c__Agaricomycetes	o__Agaricales	f__Hydnangiaceae	g__Laccaria	NA
asv_10	k__Fungi	p__Basidiomycota	c__Agaricomycetes	o__Agaricales	f__Hydnangiaceae	g__Laccaria	s__canaliculata
asv_2	k__Fungi	p__Basidiomycota	c__Agaricomycetes	o__Agaricales	f__Hydnangiaceae	g__Laccaria	NA
asv_21	k__Fungi	p__Basidiomycota	c__Agaricomycetes	o__Agaricales	f__Hydnangiaceae	g__Laccaria	NA
asv_214	k__Fungi	p__Basidiomycota	c__Agaricomycetes	o__Agaricales	f__Hydnangiaceae	g__Laccaria	NA
asv_8	k__Fungi	p__Basidiomycota	c__Agaricomycetes	o__Agaricales	f__Hydnangiaceae	g__Laccaria	NA
asv_853	k__Fungi	p__Basidiomycota	c__Agaricomycetes	o__Agaricales	f__Hydnangiaceae	g__Laccaria	NA
asv_6006	k__Fungi	p__Basidiomycota	c__Agaricomycetes	o__Boletales	f__Boletaceae	g__Leccinum	s__scabrum
asv_1519	k__Fungi	p__Basidiomycota	c__Agaricomycetes	o__Thelephorales	f__Bankeraceae	g__Phellodon	NA
asv_831	k__Fungi	p__Basidiomycota	c__Agaricomycetes	o__Thelephorales	f__Bankeraceae	g__Phellodon	NA
asv_3503	k__Fungi	p__Basidiomycota	c__Agaricomycetes	o__Russulales	f__Russulaceae	g__Russula	s__delica
asv_3952	k__Fungi	p__Basidiomycota	c__Agaricomycetes	o__Russulales	f__Russulaceae	g__Russula	s__pseudoareolata
asv_3684	k__Fungi	p__Basidiomycota	c__Agaricomycetes	o__Boletales	f__Suillaceae	g__Suillus	s__pungens
asv_5813	k__Fungi	p__Basidiomycota	c__Agaricomycetes	o__Boletales	f__Suillaceae	g__Suillus	s__luteus
asv_4401	k__Fungi	p__Basidiomycota	c__Agaricomycetes	o__Thelephorales	f__Thelephoraceae	g__Thelephora	s__atra
asv_7	k__Fungi	p__Basidiomycota	c__Agaricomycetes	o__Thelephorales	f__Thelephoraceae	g__Thelephora	s__terrestris
asv_76	k__Fungi	p__Basidiomycota	c__Agaricomycetes	o__Thelephorales	f__Thelephoraceae	g__Thelephora	s__terrestris
asv_14	k__Fungi	p__Basidiomycota	c__Agaricomycetes	o__Thelephorales	f__Thelephoraceae	g__Tomentella	NA
asv_1645	k__Fungi	p__Basidiomycota	c__Agaricomycetes	o__Thelephorales	f__Thelephoraceae	g__Tomentella	NA
asv_2974	k__Fungi	p__Basidiomycota	c__Agaricomycetes	o__Thelephorales	f__Thelephoraceae	g__Tomentella	NA
asv_4963	k__Fungi	p__Basidiomycota	c__Agaricomycetes	o__Thelephorales	f__Thelephoraceae	g__Tomentella	NA
asv_5000	k__Fungi	p__Basidiomycota	c__Agaricomycetes	o__Thelephorales	f__Thelephoraceae	g__Tomentella	NA
asv_5013	k__Fungi	p__Basidiomycota	c__Agaricomycetes	o__Thelephorales	f__Thelephoraceae	g__Tomentella	s__coerulea
asv_5020	k__Fungi	p__Basidiomycota	c__Agaricomycetes	o__Thelephorales	f__Thelephoraceae	g__Tomentella	NA
asv_5053	k__Fungi	p__Basidiomycota	c__Agaricomycetes	o__Thelephorales	f__Thelephoraceae	g__Tomentella	NA
asv_5419	k__Fungi	p__Basidiomycota	c__Agaricomycetes	o__Thelephorales	f__Thelephoraceae	g__Tomentella	NA
asv_6024	k__Fungi	p__Basidiomycota	c__Agaricomycetes	o__Thelephorales	f__Thelephoraceae	g__Tomentella	NA
asv_6422	k__Fungi	p__Basidiomycota	c__Agaricomycetes	o__Thelephorales	f__Thelephoraceae	g__Tomentella	NA
asv_1998	k__Fungi	p__Basidiomycota	c__Agaricomycetes	o__Thelephorales	f__Thelephoraceae	g__Tomentellopsis	NA
asv_5434	k__Fungi	p__Basidiomycota	c__Agaricomycetes	o__Thelephorales	f__Thelephoraceae	g__Tomentellopsis	NA
asv_1290	k__Fungi	p__Basidiomycota	c__Agaricomycetes	o__Agaricales	f__Tricholomataceae	g__Tricholoma	NA
asv_3909	k__Fungi	p__Basidiomycota	c__Agaricomycetes	o__Agaricales	f__Tricholomataceae	g__Tricholoma	s__terreum
asv_5448	k__Fungi	p__Basidiomycota	c__Agaricomycetes	o__Agaricales	f__Tricholomataceae	g__Tricholoma	s__terreum
asv_2197	k__Fungi	p__Basidiomycota	c__Agaricomycetes	o__Atheliales	f__Atheliaceae	g__Tylospora	NA
asv_5428	k__Fungi	p__Basidiomycota	c__Agaricomycetes	o__Atheliales	f__Atheliaceae	g__Tylospora	NA
asv_5961	k__Fungi	p__Basidiomycota	c__Agaricomycetes	o__Atheliales	f__Atheliaceae	g__Tylospora	NA

## Sheet: Colonization and biomass
ID	Soil.mixture	Species.combination	Species	Pallet	Colonization.percent	Biomass	ASV.richness
1	C	N_monoculture	N	4	91.0769	2.3833	3
2	C	N_monoculture	N	7	76.7857	0.5552	2.33333
3	C	N_monoculture	N	4	66.9202	1.9	3
4	C	N_monoculture	N	4	80	2.357	3
5	C	N_monoculture	N	4	85.6667	2.5679	3
6	C	Mixed	N	7	58.3333	0.3792	5.5
7	C	Mixed	L	7	58.794	2.66735	5.5
8	C	Mixed	N	7	37.2671	0.347	5.5
9	C	Mixed	L	7	93.3908	4.08055	5.5
10	C	Mixed	N	7	48.8739	1.1789	5.5
11	C	Mixed	L	4	91.9811	2.65805	4
12	C	Mixed	L	7	72.4426	4.11445	5.5
13	C	L_monoculture	L	7	79.6117	2.53325	5.66667
14	C	L_monoculture	L	4	41.3043	2.61425	2
15	C	L_monoculture	L	4	48.5782	1.09965	2
16	C	L_monoculture	L	4	33.6449	2.75275	2
17	L	N_monoculture	N	1	52.9032	0.2587	6.17836
18	L	N_monoculture	N	5	77.5342	0.213	4.5
19	L	N_monoculture	N	5	56.7708	0.1141	4.5
20	L	N_monoculture	N	1	87.0647	0.4319	6.17836
21	L	N_monoculture	N	5	73.9683	0.3541	4.5
22	L	Mixed	N	5	80.3714	0.478	5.5
23	L	Mixed	N	5	66.4596	0.2	5.5
24	L	Mixed	L	1	61.573	4.99805	4.5
25	L	Mixed	L	1	44.5977	4.38985	4.5
26	L	Mixed	N	5	68.1234	0.6498	5.5
27	L	Mixed	L	1	29.602	2.14585	4.5
28	L	L_monoculture	L	1	34.4371	2.08055	9.5
29	L	L_monoculture	L	5	37.0844	2.15075	6.17836
30	L	L_monoculture	L	1	64.8148	1.27725	9.5
31	L	L_monoculture	L	5	47.6974	2.19695	6.17836
32	L	L_monoculture	L	5	53.9241	1.26545	6.17836
33	N	N_monoculture	N	8	74.6341	0.8884	6
34	N	N_monoculture	N	8	73.0612	1.779	6
35	N	N_monoculture	N	3	87.5	0.5944	3.5
36	N	N_monoculture	N	3	72	0.9809	3.5
37	N	N_monoculture	N	8	78.9831	0.7073	6
38	N	Mixed	L	8	33.61	4.87715	12
39	N	Mixed	N	8	82.9897	0.3949	12
40	N	Mixed	L	3	25.6614	3.82645	6.66667
41	N	Mixed	L	8	43.5294	4.60235	12
42	N	Mixed	N	3	74.0625	0.3947	6.66667
43	N	Mixed	N	3	77.709	0.8395	6.66667
44	N	L_monoculture	L	3	24.6006	3.11595	7
45	N	L_monoculture	L	3	44.358	2.29405	7
46	N	L_monoculture	L	3	37.0833	0.65005	7
47	N	L_monoculture	L	3	38.3333	3.29895	7
48	N	L_monoculture	L	8	33.5121	1.20865	5.66667
49	NL	N_monoculture	N	2	75.1592	0.537	5.5
50	NL	N_monoculture	N	6	60.4508	0.9484	7
51	NL	N_monoculture	N	6	52.5806	0.5099	7
52	NL	N_monoculture	N	2	59.2705	1.0764	5.5
53	NL	N_monoculture	N	2	75.625	0.9094	5.5
54	NL	Mixed	N	6	72.9345	0.8056	7.66667
55	NL	Mixed	N	2	68.6654	0.427	11
56	NL	Mixed	L	2	20.1995	3.07535	11
57	NL	Mixed	N	2	71.0583	0.3087	11
58	NL	Mixed	L	6	40.6877	1.54905	7.66667
59	NL	Mixed	L	6	21.8085	2.68825	7.66667
60	NL	L_monoculture	L	2	43.3225	0.97005	6.17836
61	NL	L_monoculture	L	6	41.8879	1.25125	8.5
62	NL	L_monoculture	L	2	51.1561	1.00655	6.17836
63	NL	L_monoculture	L	6	42.6036	0.79575	8.5
64	NL	L_monoculture	L	6	29.2225	0.94745	8.5

## Sheet: Survival
Soil.mixture	Species.combination	Species	Pallet	Count.alive	Count.dead	ECM.colonization	Biomass	ASV.richness
C	N_monoculture	N	4	22	0	80.9159	2.30205	3
C	N_monoculture	N	7	28	0	76.7857	0.5552	2.33333
C	Mixed	N	4	4	5	71.4596	0.72681	4
C	Mixed	N	7	8	7	48.1581	0.635033	5.5
C	Mixed	L	4	3	5	91.9811	2.65805	4
C	Mixed	L	7	8	7	74.8758	3.62078	5.5
C	L_monoculture	L	4	3	38	41.1758	2.15555	2
C	L_monoculture	L	7	2	6	79.6117	2.53325	5.66667
L	N_monoculture	N	1	20	0	69.984	0.3453	5.91111
L	N_monoculture	N	5	30	0	69.4244	0.227067	4.5
L	Mixed	N	1	13	4	71.4596	0.72681	4.5
L	Mixed	N	5	5	3	71.6515	0.4426	5.5
L	Mixed	L	1	11	3	45.2576	3.84458	4.5
L	Mixed	L	5	9	3	46.6128	2.51048	5.5
L	L_monoculture	L	1	16	12	49.626	1.6789	9.5
L	L_monoculture	L	5	9	16	46.2353	1.87105	6.79762
N	N_monoculture	N	3	22	2	79.75	0.78765	3.5
N	N_monoculture	N	8	24	0	75.5595	1.1249	6
N	Mixed	N	3	3	4	75.8857	0.6171	6.66667
N	Mixed	N	8	10	3	82.9897	0.3949	12
N	Mixed	L	3	2	9	25.6614	3.82645	6.66667
N	Mixed	L	8	9	3	38.5697	4.73975	12
N	L_monoculture	L	3	5	21	36.0938	2.33975	7
N	L_monoculture	L	8	1	28	33.5121	1.20865	5.66667
NL	N_monoculture	N	2	27	0	70.0183	0.840933	5.5
NL	N_monoculture	N	6	30	0	56.5157	0.72915	7
NL	Mixed	N	2	8	1	69.8618	0.36785	11
NL	Mixed	N	6	16	0	72.9345	0.8056	7.66667
NL	Mixed	L	2	9	2	20.1995	3.07535	11
NL	Mixed	L	6	14	0	31.2481	2.11865	7.66667
NL	L_monoculture	L	2	21	7	47.2393	0.9883	6.79762
NL	L_monoculture	L	6	27	2	37.9047	0.99815	8.5
